# Supplementary material for: High-throughput kinase inhibitor screening reveals roles for Aurora and Nuak kinases in neurite initiation and dendritic branching
Source: Sci Rep. 2021 Apr 14;11:8156. doi: 10.1038/s41598-021-87521-3 (PMC8047044; doi:10.1038/s41598-021-87521-3)
Supplement: Supplementary file 2 — Supplementary Information 2. [file 41598_2021_87521_MOESM2_ESM.xlsx]

## Sheet: A
Inhivitor/Activator Name	Target	Information	Pathway	CAS Number	Molecular Weight	Formula
10058-F4	c-Myc	C-Myc-Max dimerization inhibitor	Cell Cycle/Checkpoint	403811-55-2	249.35	C12H11NOS2
AG-18	EGFR	EGFR/PDGFR inhibitor	JAK/STAT Signaling	118409-57-7	186.17	C10H6N2O2
BMS-754807	IGF1R	IGF-1R/InsR inhibitor,potent and selective	Tyrosine Kinase/Adaptors	1001350-96-4	461.49	C23H24FN9O
SGX-523	c-MET	MET inibitor, highly selective, ATP-competitive	Tyrosine Kinase/Adaptors	1022150-57-7	359.41	C18H13N7S
GSK1904529A	IGF1R	Selective IGF-1R/IR inhibitor	Tyrosine Kinase/Adaptors	1089283-49-7	851.96	C44H47F2N9O5S
U0126-EtOH	MEK1/2	MEK1/2 inhibitor	MAPK Signaling	1173097-76-1	426.56	C18H16N6S2.C2H6O
AP26113	EGFR	Anaplastic lymphoma kinase (ALK) inhibitor	JAK/STAT Signaling	1197958-12-5	529.01	C26H34ClN6O2P
AZD5363	Akt	AKT inhibitor,pyrrolopyrimidine derived	PI3K/Akt/mTOR Signaling	1143532-39-1	428.92	C21H25ClN6O2
WZ4002	EGFR	Mutant-selective EGFR inhibitor(L858R,T790M), irreversible and potent	JAK/STAT Signaling	1213269-23-8	494.18	C25H27ClN6O3
WZ8040	EGFR	EGFR T790M inhibitor,irreversible amd potent	JAK/STAT Signaling	1214265-57-2	481.01	C24H25ClN6OS
Rigosertib (ON-01910,Estybon)	PLK	Plk1 inhibitor	Cell Cycle/Checkpoint	1225497-78-8	473.47	C21H24NNaO8S
CEP-32496	Raf	BRAF(V600E)inhibitor,highly potent	MAPK Signaling	1188910-76-0	517.46	C24H22F3N5O5
SB202190 (FHPI)	p38	P38 MAPK inhibitor	MAPK Signaling	152121-30-7	331.34	C20H14N3OF
GDC-0349	mTOR	MTOR inhibitor	PI3K/Akt/mTOR Signaling	1207360-89-1	452.55	C24H32N6O3
PD98059	MEK1/2	MEK inhibitor,selective and reversible	MAPK Signaling	167869-21-8	267.28	C16H13NO3
Enzastaurin (LY317615)	PKC	PKC beta inhibitor,potent and selective	TGF-β / Smad Signaling	170364-57-5	515.61	C32H29N5O2
IPI-145 (INK1197)	PI3K	PI3K-δ/PI3K-γ inhibitor	PI3K/Akt/mTOR Signaling	1201438-56-3	416.86	C22H17ClN6O
Roscovitine (Seliciclib,CYC202)	Cyclin-Dependent Kinases	CDK inhibitor,potent and selective	Cell Cycle/Checkpoint	186692-46-6	354.45	C19H26N6O
Vatalanib (PTK787) 2HCl	VEGFR	Tyrosine kinase receptor inhibitor	Tyrosine Kinase/Adaptors	212141-51-0	419.73	C20H15ClN4.2HCl
PD184352 (CI-1040)	MEK1/2	Selective MEK inhibitor	MAPK Signaling	212631-79-3	478.67	C17H14ClF2IN2O2
LY2835219	Cyclin-Dependent Kinases	CDK4/6 inhibitor,potent and selective	Cell Cycle/Checkpoint	1231930-82-7	602.7	C27H32F2N8.CH4O3S
Imatinib Mesylate (STI571)	Bcr-Abl	Abl/c-kit/PDGFR inhibitor	TGF-β / Smad Signaling	220127-57-1	589.71	C29H31N7O.CH4SO3
Ki8751	VEGFR	VEGFR-2 inhibitor,potent and selective	Tyrosine Kinase/Adaptors	228559-41-9	469.41	C24H18F3N3O4
Pelitinib (EKB-569)	EGFR	EGFR inhibitor,potent and irreversible	JAK/STAT Signaling	257933-82-7	467.92	C24H23ClFN5O2
Canertinib (CI-1033)	EGFR	HER family tyrosine kinase inhibitor	JAK/STAT Signaling	267243-28-7	485.94	C24H25ClFN5O3
Cediranib (AZD217)	VEGFR	VEGFR inhibitor receptor,highly potent	Tyrosine Kinase/Adaptors	288383-20-0	450.51	C25H27FN4O3
SL-327	MEK1/2	Selective MEK1/2 inhibitor	MAPK Signaling	305350-87-2	335.35	C16H12F3N3S
MEK162 (ARRY-162, ARRY-438162)	MEK1/2	MEK1/2 inhibitor,potent and selective	MAPK Signaling	606143-89-9	441.23	C17H15BrF2N4O3
NSC 23766	Rho	Selective inhibitor of Rac1-GEF interaction.	Cell Cycle/Checkpoint	1177865-17-6	530.96	C24H35N7.3HCl
SNS-032 (BMS-387032)	Cyclin-Dependent Kinases	CDK inhibitor	Cell Cycle/Checkpoint	345627-80-7	380.53	C17H24N4O2S2
Nu 6027	Cyclin-Dependent Kinases	ATR/CDK inhibitor, potent and selective	Cell Cycle/Checkpoint	220036-08-8	251.28	C11H17N5O2
PD168393	EGFR	EGFR inhibitor	JAK/STAT Signaling	194423-15-9	369.22	C17H13BrN4O
PQ 401	IGF1R	IGF1R inhibitor,potent and cell-permeable	Tyrosine Kinase/Adaptors	196868-63-0	341.79	C18H16ClN3O2
PI-103	PI3K	Class I PI3K, mTOR and DNA-PK inhibitor	PI3K/Akt/mTOR Signaling	371935-74-9	348.36	C19H16N4O3
Saracatinib (AZD0530)	Bcr-Abl	Src/Abl inhibitor,potent and selective	TGF-β / Smad Signaling	379231-04-6	542.03	C27H32ClN5O5
Bosutinib (SKI-606)	Bcr-Abl	Potent Abl/Src kinases	TGF-β / Smad Signaling	380843-75-4	530.45	C26H29Cl2N5O3
Lenvatinib (E7080)	VEGFR	VEGFR inhibitor	Tyrosine Kinase/Adaptors	417716-92-8	426.85	C21H19ClN4O4
Genistein	Topoisomerase	AR agonist	DNA Damage/DNA Repair	446-72-0	270.24	C15H10O5
BMS-536924	IGF1R	IR/IGF-1R inhibitor	Tyrosine Kinase/Adaptors	468740-43-4	479.96	C25H26ClN5O3
Tivozanib (AV-951)	VEGFR	VEGFR inhibitor,potent and selective	Tyrosine Kinase/Adaptors	475108-18-0	454.86	C22H19ClN4O5
NVP-AEW541	IGF1R	IGF-IR inhibitor, novel, potent and selective	Tyrosine Kinase/Adaptors	475489-16-8	439.55	C27H29N5O
PHA-665752	c-MET	C-Met inhibitor,potent and ATP-competitive	Tyrosine Kinase/Adaptors	477575-56-7	641.61	C32H34Cl2N4O4S
TCS 359	FLT3	Potent FLT3 inhibitor	Tyrosine Kinase/Adaptors	301305-73-7	360.43	C18H20N2O4S
CP-724714	EGFR	HER2 inhibitor,potent and selective	JAK/STAT Signaling	537705-08-1	469.53	C27H27N5O3
Tyrphostin AG 1296	PDGFR	PDGFR inhibitor,selective and ATP-competitive	Tyrosine Kinase/Adaptors	146535-11-7	266.29	C16H14N2O2
VE-821	ATM/ATR	ATR kinase inhibitor	Cell Cycle/Checkpoint	1232410-49-9	368.41	C18H16N4O3S
Brivanib (BMS-540215)	VEGFR	VEGFR-2 inhibitor,ATP-competitive	Tyrosine Kinase/Adaptors	649735-46-6	370.38	C19H19FN4O3
Brivanib Alaninate (BMS-582664)	VEGFR	VEGFR2 inhibitor,ATP-competitive	Tyrosine Kinase/Adaptors	649735-63-7	441.46	C22H24FN5O4
AG-1024	IGF1R	Selective IGF-1R inhibitor	Tyrosine Kinase/Adaptors	65678-07-1	305.17	C14H13BrN2O
SU11274	c-MET	C-Met inhibitor,potent and selective	Tyrosine Kinase/Adaptors	658084-23-2	568.09	C28H30CIN5O4S
Butein	EGFR	Protein kinase inhibitor	JAK/STAT Signaling	487-52-5	272.25	C15H12O5
TG100-115	PI3K	PI3Kγ/PI3Kδ inhibitor	PI3K/Akt/mTOR Signaling	677297-51-7	346.34	C18H14N6O2
BX-912	PDK-1	PDK1 inhibitor,potent and ATP-competitive	PI3K/Akt/mTOR Signaling	702674-56-4	471.35	C20H23BrN8O
AC480 (BMS-599626)	EGFR	HER1/2 inhibitor,selective and efficacious	JAK/STAT Signaling	714971-09-2	567.01	C27H27FN8O3.HCl
OSI-930	c-Kit	Inhibitor of Kit, KDR, Flt, CSF-1R, c-Raf and Lck	Tyrosine Kinase/Adaptors	728033-96-3	443.44	C22H16F3N3O2S
OSU-03012 (AR-12)	PDK-1	Potent PDK1 inhibitor	PI3K/Akt/mTOR Signaling	742112-33-0	460.45	C26H19F3N4O
Masitinib (AB1010)	c-Kit	Tyrosine kinase inhibitor, potent and selective	Tyrosine Kinase/Adaptors	790299-79-5	498.64	C28H30N6OS
Foretinib (GSK1363089)	VEGFR	VEGF and HGF receptor inhibitor	Tyrosine Kinase/Adaptors	849217-64-7	632.65	C34H34F2N4O6
Cabozantinib (XL184, BMS-907351)	c-MET	VEGFR2/Met/Ret/Kit/FLT//AXL inhibitor	Tyrosine Kinase/Adaptors	849217-68-1	501.51	C28H24FN3O5
PCI-32765 (Ibrutinib)	BTK	Bruton's tyrosine kinase (BTK) inhibitor	Angiogenesis	936563-96-1	440.5	C25H24N6O2
Vemurafenib (PLX4032, RG7204)	MEK1/2	BRAF kinase inhibitor	MAPK Signaling	918504-65-1	489.93	C23H18ClF2N3O3S
CAL-101 (Idelalisib, GS-1101)	PI3K	PI3K inhibitor	PI3K/Akt/mTOR Signaling	870281-82-6	415.43	C22H18FN7O
GDC-0068 (RG7440)	Akt	Pan-AKT inhibitor,highly selective	PI3K/Akt/mTOR Signaling	1001264-89-6	458	C24H32ClN5O2
Sorafenib	PDGFR	Raf kinases and tyrosine kinases inhibitor	Tyrosine Kinase/Adaptors	284461-73-0	464.82	C21H16ClF3N4O3
MK-2206 dihydrochloride	Akt	Akt1/2/3 inhibitor	PI3K/Akt/mTOR Signaling	1032350-13-2	480.39	C25H21N5O.2HCl
CHIR-99021 (CT99021)	GSK-3	GSK-3 inhibitor, Cell-permeable, ATP-competitive	PI3K/Akt/mTOR Signaling	252917-06-9	465.34	C22H18Cl2N8
Ruxolitinib (INCB018424)	JAK	JAK inhibitor	Chromatin/Epigenetics	941678-49-5	306.37	C17H18N6
PD0325901	MEK1/2	MEK inhibitor	MAPK Signaling	391210-10-9	482.19	C16H14F3IN2O4
BKM120	PI3K	Inhibitor of pan-Class I PI3K	PI3K/Akt/mTOR Signaling	944396-07-0	410.39	C18H21F3N6O2
PLX-4720	Raf	BRAF kinase inhibitor	MAPK Signaling	918505-84-7	413.83	C17H14ClF2N3O3S
Dasatinib (BMS-354825)	Bcr-Abl	Src and BCR-Abl inhibitor	TGF-β / Smad Signaling	302962-49-8	488.01	C22H26ClN7O2S
Trametinib (GSK1120212)	MEK1/2	MEK1 and MEK2 inhibitor, potent and selective	MAPK Signaling	871700-17-3	615.39	C26H23FIN5O4
(R)-Crizotinib	c-MET	C-MET/ALK inhibitor,potent and ATP-competitve	Tyrosine Kinase/Adaptors	877399-52-5	450.34	C21H22Cl2FN5O
Pazopanib (GW-786034)	PDGFR	VEGFR/PDGFR/FGFR inhibitor	Tyrosine Kinase/Adaptors	635702-64-6	437.52	C21H23N7O2S
Afatinib dimaleate	HER2		Tyrosine Kinase/Adaptors	850140-73-7	718.08	C32H33ClFN5O11
AKT inhibitor VIII	Akt	Allosteric Akt kinase inhibitor	PI3K/Akt/mTOR Signaling	612847-09-3	551.64	C34H29N7O
AR-A014418	Alzheimer	GSK3β inhibitor, ATP-competitive and selective	Neuroscience	487021-52-3	308.31	C12H12N4O4S
ASP3026	ALK	ALK inhibitor,potent and selective	Tyrosine Kinase/Adaptors	1097917-15-1	580.74	C29H40N8O3S
AST 487	FLT3	RET kinase inhibitor	Tyrosine Kinase/Adaptors	630124-46-8	529.56	C26H30F3N7O2
AVL-292	BTK	Btk inhibitor	Angiogenesis	1202757-89-8	423.44	C22H22FN5O3
AXL1717	IGF1R	IGF-1R inhibitor,orally active	Tyrosine Kinase/Adaptors	477-47-4	414.41	C22H22O8
AZ20	ATM/ATR	ATR inhibitor,potent and selective	DNA Damage/DNA Repair	1233339-22-4	412.51	C21H24N4O3S
AZD1152	Aurora Kinase	Aurora B kinase inhibitor,highly potent and selective	Chromatin/Epigenetics	722543-31-9	587.54	C26H31FN7O6P
CGI-1746	BTK	Btk inhibitor	Angiogenesis	910232-84-7	579.71	C34H37N5O4
Chelerythrine Chloride	PKC	PKC antagonist	TGF-β / Smad Signaling	34316-15-9	383.83	C21H18ClNO4
CO-1686 (AVL-301)	EGFR	EGFR inhibitor	JAK/STAT Signaling	1374640-70-6	555.55	C27H28F3N7O3
Cobimetinib	MEK1/2	Selective MEK inhibitor	MAPK Signaling	934660-93-2	531.31	C21H21F3IN3O2
CVT-313	Cyclin-Dependent Kinases	Cdk2 inhibitor	Cell Cycle/Checkpoint	199986-75-9	400.47	C20H28N6O3
CYT387 sulfate salt	JAK	JAK1/JAK2 inhibitor	Chromatin/Epigenetics	1056636-06-6	610.62	C23H26N6O10S2
CZC24832	PI3K	Selective PI3K-γ inhibitor	PI3K/Akt/mTOR Signaling	1159824-67-5	364.4	C15H17FN6O2S
D4476	CK1	CK1/ALK5 inhibitor,specific and cell permeable	Stem Cell	301836-43-1	398.41	C23H18N4O3
Dabrafenib Mesylate (GSK-2118436)	Raf	Inhibitor of BRAF(V600) mutants	MAPK Signaling	1195768-06-9	615.67	C24H24F3N5O5S3
DMAT	CK2	CK2 inhibitor,potent and selective	PI3K/Akt/mTOR Signaling	749234-11-5	476.79	C9H7Br4N3
EMD-1214063	c-MET	C-Met inhibitor,potent and selective	Tyrosine Kinase/Adaptors	1100598-32-0	492.57	C29H28N6O2
GSK2606414	PERK	PERK inhibitor,potent and selective	Cell Cycle/Checkpoint	1337531-36-8	451.44	C24H20F3N5O
JANEX-1	JAK	JAK3 inhibitor	Chromatin/Epigenetics	202475-60-3	297.31	C16H15N3O3
JNK-IN-8	JNK	JNK inhibitor, selective and irreversible	MAPK Signaling	1410880-22-6	507.59	C29H29N7O2
kb NB 142-70	PKD	Inhibitor of protein kinase D,selective	Apoptosis	1233533-04-4	251.32	C11H9NO2S2
KX2-391 dihydrochloride	Src	Src kinase inhibitor	Tyrosine Kinase/Adaptors	1038395-65-1	504.45	C26H31Cl2N3O3
LRRK2-IN-1	LRRK2	LRRK2 inhibitor,cell-permeable and ATP competitive	Tyrosine Kinase/Adaptors	1234480-84-2	570.7	C31H38N8O3
LY2874455	FGFR	FGF/FGFR Inhibitor	Tyrosine Kinase/Adaptors	1254473-64-7	444.31	C21H19Cl2N5O2
MRT67307	IκB/IKK	SIK/TBK-1/IKKe inhibitor	NF-κB	1190378-57-4	464.62	C26H36N6O2
PF-3758309	PAK4	PAK4 inhibitor	Cell Cycle/Checkpoint	898044-15-0	490.62	C25H30N8OS
PF-543	S1P receptor inhibitor	SphK1 inhibitor,cell-permeate,potent and selective	GPCR/G protein	1415562-82-1	465.6	C27H31NO4S
PF-670462	CK1	CK1 ε/δ inhibitor	Stem Cell	950912-80-8	410.32	C19H22Cl2FN5
PHA-767491	Cdc7	Cdc7/cdk9 inhibitor, potent, ATP-competitive	Cell Cycle/Checkpoint	845714-00-3	213.24	C12H11N3O
PI-103 Hydrochloride	PI3K	DNA-PK/PI 3-kinase/mTOR inhibitor	PI3K/Akt/mTOR Signaling	371935-79-4	384.82	C19H17ClN4O3
PND-1186	FAK	Potent FAK inhibitor	Tyrosine Kinase/Adaptors	1061353-68-1	501.5	C25H26F3N5O3
Poloxin	PLK	PLK1 inhibitor	Cell Cycle/Checkpoint	321688-88-4	297.35	C18H19NO3
PRT062607 Hydrochloride	Spleen Tyrosine Kinase (Syk)	SYK inhibitor,potent and selective	Tyrosine Kinase/Adaptors	1370261-97-4	429.91	C19H24ClN9O
Pyridone 6	JAK	Pan-JAK inhibitor	Chromatin/Epigenetics	457081-03-7	309.34	C18H16FN3O
Regorafenib hydrochloride	c-RET		Tyrosine Kinase/Adaptors	835621-07-3	519.28	C21H16Cl2F4N4O3
Regorafenib monohydrate	c-RET	Tyrosine kinase inhibitor	Tyrosine Kinase/Adaptors	1019206-88-2	500.83	C21H17ClF4N4O4
Reversine	Aurora Kinase	A3 adenosine receptor antagonist,ARK-1/-2/-3 inhibitor	Chromatin/Epigenetics	656820-32-5	393.49	C21H27N7O
RKI-1447	ROCK	Potent ROCK1/ROCK2 inhibitor	TGF-β / Smad Signaling	1342278-01-6	326.37	C16H14N4O2S
Ruxolitinib phosphate	JAK	JAK1/JAK2 inhibitor	Chromatin/Epigenetics	1092939-17-7	404.36	C17H21N6O4P
SB 239063	p38	P38 MAP kinase inhibitor	MAPK Signaling	193551-21-2	368.41	C20H21FN4O2
Skepinone-L	p38	P38-MAPK inhibitor,potent and selective	MAPK Signaling	1221485-83-1	425.42	C24H21F2NO4
SU 5402	VEGFR	VEGFR2/FGFR/PDGFR/EGFR inhibitor	Tyrosine Kinase/Adaptors	215543-92-3	296.33	C17H16N2O3
SU5416	c-RET	VEGF receptor inhibitor and AHR agonist	Tyrosine Kinase/Adaptors	204005-46-9	238.28	C15H14N2O
Trametinib DMSO solvate	MEK1/2	Allosteric MEK1/MEK2 kinase inhibitor	MAPK Signaling	1187431-43-1	693.53	C28H29FIN5O5S
TTP 22	CK2	CK2 inhibitor	PI3K/Akt/mTOR Signaling	329907-28-0	330.42	C16H14N2O2S2
VS-5584 (SB2343)	PI3K	MTOR/P13K inhibitor,potent and selective	PI3K/Akt/mTOR Signaling	1246560-33-7	354.41	C17H22N8O
VX-11e	ERK	ERK inhibitor	MAPK Signaling	896720-20-0	500.35	C24H20Cl2FN5O2
XL019	JAK	JAK2 inhibitor,potent and selective	Chromatin/Epigenetics	945755-56-6	444.53	C25H28N6O2
XL228	Aurora Kinase	IGF1R/AURORA /FGFR1-3/ABL/SRC family kinases inhibitor	Cell Cycle/Checkpoint	898280-07-4	437.54	C22H31N9O
XMD17-109	ERK	ERK-5 inhibitor	MAPK Signaling	1435488-37-1	638.8	C36H46N8O3
XMD8-92	ERK	BMK1/ERK5 inhibitor,highly selective	MAPK Signaling	1234480-50-2	474.57	C26H30N6O3
AZD1208	Pim	PIM kinase inhibitor	Chromatin/Epigenetics	1204144-28-4	379.48	C21H21N3O2S
A-769662	Others	AMPK activator,potent and reversible	Others	844499-71-4	360.39	C20H12N2O3S
BI 2536	PLK	Plk1 inhibitor,potent and ATP-competitive	Cell Cycle/Checkpoint	755038-02-9	521.67	C28H39N7O3
Vatalanib	VEGFR	VEGFR-1/-2 inhibitor,cell-permeable	Tyrosine Kinase/Adaptors	212141-54-3	346.81	C20H15ClN4
CUDC-101	HDAC	Multitargeted HDAC inhibitor	DNA Damage/DNA Repair	1012054-59-9	434.49	C24H26N4O4
CUDC-907	HDAC	Potent PI3K/HDAC inhibitor	DNA Damage/DNA Repair	1339928-25-4	508.55	C23H24N8O4S
MLN8237 (Alisertib)	Aurora Kinase	Aurora A Kinase inhibitor, Potent and selective	Chromatin/Epigenetics	1028486-01-2	518.92	C27H20ClFN4O4
VX-680 (MK-0457,Tozasertib)	Aurora Kinase	Aurora kinase inhibitor	Chromatin/Epigenetics	639089-54-6	464.59	C23H28N8OS
Barasertib (AZD1152-HQPA)	Aurora Kinase	Aurora Kinase B inhibitor, Potent and selective	Chromatin/Epigenetics	722544-51-6	507.56	C26H30FN7O3
ZM 447439	Aurora Kinase	Aurora Kinase inhibitor,potent and selective	Chromatin/Epigenetics	331771-20-1	513.59	C29H31N5O4
JNJ-7706621	Aurora Kinase	Potent CDK/Aurora kinase inhibitor	Chromatin/Epigenetics	443797-96-4	394.36	C15H12F2N6O3S
Danusertib (PHA-739358)	c-RET	Pan-aurora kinase inhibitor	Tyrosine Kinase/Adaptors	827318-97-8	474.55	C26H30N6O3
AT9283	Aurora Kinase	Aurora kinase/JAK inhibitor	Chromatin/Epigenetics	896466-04-9	381.43	C19H23N7O2
Hesperadin	Aurora Kinase	Aurora B kinase inhibitor	Chromatin/Epigenetics	422513-13-1	516.65	C29H32N4O3S
AMG-900	Aurora Kinase	Aurora kinase inhibitor	Chromatin/Epigenetics	945595-80-2	503.58	C28H21N7OS
MK-5108 (VX-689)	Aurora Kinase	Aurora-A kinase inhibitor,highly selective	Chromatin/Epigenetics	1010085-13-8	461.94	C22H21ClFN3O3S
SNS-314 Mesylate	Aurora Kinase	Aurora A/B/C kinases inhibitor, potent and selective	Chromatin/Epigenetics	1146618-41-8	527.04	C18H15ClN6OS2.CH4O3S
KW 2449	FLT3	Multikinase inhibitor	Tyrosine Kinase/Adaptors	1000669-72-6	332.4	C20H20N4O
TAK-901	Aurora Kinase	Novel Aurora A/B inhibitor	Chromatin/Epigenetics	934541-31-8	504.64	C28H32N4O3S
CYC116	Aurora Kinase	Potent Aurora A/B inhibitor	Chromatin/Epigenetics	693228-63-6	368.46	C18H20N6OS
Aurora A Inhibitor I	Aurora Kinase	Aurora A inhibitor	Cell Cycle/Checkpoint	1158838-45-9	588.07	C31H31ClFN7O2
GSK1070916	Aurora Kinase	Aurora B/C inhibitor	Chromatin/Epigenetics	942918-07-2	507.63	C30H33N7O
ENMD-2076	Aurora Kinase	Selective Aurora A/Flt3 inhibitor	Chromatin/Epigenetics	934353-76-1	375.47	C21H25N7
Tofacitinib (CP-690550) Citrate	JAK	Potent JAK inhibitor	Chromatin/Epigenetics	540737-29-9	504.49	C16H20N6O.C6H8O7
TG101348 (SAR302503)	JAK	JAK-2 inhibitor,potent and selective	Chromatin/Epigenetics	936091-26-8	524.68	C27H36N6O3S
Tofacitinib (CP-690550,Tasocitinib)	JAK	Janus kinase inhibitor	Chromatin/Epigenetics	477600-75-2	312.37	C16H20N6O
AG-490	EGFR	JAK2/EGFR inhibitor	JAK/STAT Signaling	133550-30-8	294.3	C17H14N2O3
WP1066	JAK	JAK2/STAT3 inhibitor,cell-permeable	JAK/STAT Signaling	857064-38-1	356.22	C17H14BrN3O
Baricitinib (LY3009104, INCB028050)	JAK	JAK1/JAK2 inhibitor,selective orally bioavailable	Chromatin/Epigenetics	1187594-09-7	371.42	C16H17N7O2S
CYT387	JAK	JAK-1/-2 inhibitor,ATP competitive	Chromatin/Epigenetics	1056634-68-4	414.46	C23H22N6O2
TG101209	c-RET	JAK2/3 inhibitor	Tyrosine Kinase/Adaptors	936091-14-4	509.67	C26H35N7O2S
CEP-33779	JAK	JAK2 inhibitor,highly selective	Chromatin/Epigenetics	1257704-57-6	462.57	C24H26N6O2S
LY2784544	JAK	JAK2 inhibitor,highly potent and selective	Chromatin/Epigenetics	1229236-86-5	469.94	C23H25ClFN7O
ZM 39923 HCl	JAK	JAK3 inhibitor,potent and selective	JAK/STAT Signaling	1021868-92-7	367.91	C23H25NO.HCl
SGI-1776 free base	Pim	Pim kinase inhibitor,ATP-competitive	Chromatin/Epigenetics	1025065-69-3	405.42	C20H22F3N5O
SMI-4a	Pim	Potent Pim inhibitor	JAK/STAT Signaling	438190-29-5	273.23	C11H6F3NO2S
Amuvatinib (MP-470, HPK 56)	c-RET	Tyrosine kinase inhibitor	Tyrosine Kinase/Adaptors	850879-09-3	447.51	C23H21N5O3S
Anacardic acid	Aurora Kinase	HAT inhibitor	Chromatin/Epigenetics	16611-84-0	348.52	C22H36O3
TPCA-1	IκB/IKK	IKK-2 inhibitor,potent and selective	NF-κB	507475-17-4	279.29	C12H10FN3O2S
SP 600125	JNK	JNK1/2/3 inhibitor	MAPK Signaling	129-56-6	220.23	C14H8N2O
KU 55933	ATM/ATR	ATM inhibitor,potent and selective	Cell Cycle/Checkpoint	587871-26-9	395.49	C21H17NO3S2
Motesanib Diphosphate (AMG-706)	VEGFR	VEGFR/ PDGFR/c-Kit/Ret inhibitor	Tyrosine Kinase/Adaptors	857876-30-3	569.44	C22H23N5O.2H3PO4
MGCD-265	Tie-2	Met/Flt/Flk/Ron/Tie-2 inhibitor	Tyrosine Kinase/Adaptors	875337-44-3	517.6	C26H20FN5O2S2
GDC-0879	Raf	B-Raf inhibitor,potent and selective	MAPK Signaling	905281-76-7	334.37	C19H18N4O2
GSK690693	Akt	Pan-AKT inhibitor,ATP-competitive and potent	PI3K/Akt/mTOR Signaling	937174-76-0	425.48	C21H27N7O3
KU-0063794	mTOR	MTORC1 and mTORC2 inhibitor	PI3K/Akt/mTOR Signaling	938440-64-3	465.54	C25H31N5O4
JNJ-38877605	c-MET	C-Met inhibitor,ATP-competitive	Tyrosine Kinase/Adaptors	943540-75-8	377.35	C19H13F2N7
PF-04217903	c-MET	C-Met inhibitor,selective and ATP-competitive	Tyrosine Kinase/Adaptors	956905-27-4	372.38	C19H16N8O
TSU-68 (SU6668,Orantinib)	VEGFR	PDGFR/Flk-1/FGFR1 inhibitor,potent and competitive	Tyrosine Kinase/Adaptors	252916-29-3	310.35	C18H18N2O3
HMN-214	PLK	Plk inhibitor,broad-spectrum anti-tumor agent	Cell Cycle/Checkpoint	173529-46-9	424.47	C22H20N2O5S
PIK-93	PI3K	PI3Kγ/PI4KIIIβ/PI3Kα inhibitor	PI3K/Akt/mTOR Signaling	593960-11-3	389.88	C14H16ClN3O4S2
AEE788 (NVP-AEE788)	EGFR	EGFR/HER-2/VEGFR inhibitor	JAK/STAT Signaling	497839-62-0	440.58	C27H32N6
PHA-793887	Cyclin-Dependent Kinases	Pan-Cdk inhibitor	Cell Cycle/Checkpoint	718630-59-2	361.48	C19H31N5O2
Ponatinib (AP24534)	Bcr-Abl	pan-BCR-ABL inhibitor,multi-kinase inhibitor	TGF-β / Smad Signaling	943319-70-8	532.56	C29H27F3N6O
AZD6482	PI3K	PI3Kβ inhibitor,potent and selective	PI3K/Akt/mTOR Signaling	1173900-33-8	408.45	C22H24N4O4
Thiazovivin	ROCK	ROCK inhibitor	TGF-β / Smad Signaling	1226056-71-8	311.36	C15H13N5OS
LY2228820	p38	P38 MAP kinase inhibitor	MAPK Signaling	862507-23-1	612.74	C24H29FN6.2CH4O3S
Pimasertib (AS-703026)	MEK1/2	MEK1/2 inhibitor	MAPK Signaling	1236699-92-5	431.2	C15H15FIN3O3
GSK429286A	ROCK	Selective ROCK1/ROCK2 inhibitor	TGF-β / Smad Signaling	864082-47-3	432.37	C21H16F4N4O2
SAR245409 (XL765)	PI3K	mTOR/PI3K inhibitor	PI3K/Akt/mTOR Signaling	1349796-36-6	599.66	C31H29N5O6S
BIRB 796 (Doramapimod)	p38	P38 MAPK inhibitor,cell permeable and highly selective	MAPK Signaling	285983-48-4	527.66	C31H37N5O3
AT7867	Akt	Akt1/2/3 and p70S6K/PKA inhibitor	PI3K/Akt/mTOR Signaling	857531-00-1	337.85	C20H20ClN3
BS-181 HCl	Cyclin-Dependent Kinases	CDK7 inhibitor,highly selective	Cell Cycle/Checkpoint	1397219-81-6	416.99	C22H32N6.HCl
BMS-777607	c-MET	C-Met inhibitor, potent and selective	Tyrosine Kinase/Adaptors	1025720-94-8	512.89	C25H19ClF2N4O4
PD318088	MEK1/2	Allosteric MEK1/2 inhibitor, non-ATP competitive	MAPK Signaling	391210-00-7	561.09	C16H13BrF3IN2O4
AT7519	Cyclin-Dependent Kinases	Multi-CDK inhibitor	Cell Cycle/Checkpoint	844442-38-2	382.24	C16H17Cl2N5O2
Fasudil (HA-1077) HCl	ROCK	Protein kinase inhibitor	TGF-β / Smad Signaling	105628-07-7	327.83	C14H17N3O2S.HCl
KRN 633	VEGFR	VEGFR inhibitor,ATP-competitive	Tyrosine Kinase/Adaptors	286370-15-8	416.86	C20H21ClN4O4
Quizartinib (AC220)	FLT3	FLT3 inhibitor,potent and selective	Tyrosine Kinase/Adaptors	950769-58-1	560.67	C29H32N6O4S
BIX 02189	MEK1/2	Selective MEK5 inhibitor	MAPK Signaling	1094614-85-3	440.54	C27H28N4O2
BIX 02188	MEK1/2	MEK5 inhibitor,potent and selective	MAPK Signaling	1094614-84-2	412.48	C25H24N4O2
R406 (free base)	Spleen Tyrosine Kinase (Syk)	Syk inhibitor	Tyrosine Kinase/Adaptors	841290-80-0	470.4	C22H23FN6O5
PHT-427	Akt	Akt and PDPK1 inhibitor	PI3K/Akt/mTOR Signaling	1191951-57-1	409.61	C20H31N3O2S2
AZD7762	Chk	Checkpoint kinase inhibitor,ATP competitive	Cell Cycle/Checkpoint	860352-01-8	362.42	C17H19FN4O2S
Rapamycin (Sirolimus)	mTOR	Original antifungal antibiotic	PI3K/Akt/mTOR Signaling	53123-88-9	914.18	C51H79NO13
Everolimus (RAD001)	mTOR	MTOR inhibitor	PI3K/Akt/mTOR Signaling	159351-69-6	958.22	C53H83NO14
KN-62	P2X purinergic receptor	CaM kinase II inhibitor	Membrane Transporter/Ion Channel	127191-97-3	721.9	C38H35N5O6S2
AICAR	AMPK	AMPK activator	PI3K/Akt/mTOR Signaling	2627-69-2	258.23	C9H14N4O5
AZD6244 (Selumetinib)	MEK1/2	MEK inhibitor	MAPK Signaling	606143-52-6	457.69	C17H15BrClFN4O3
GDC-0941	PI3K	PI3K inhibitor,potent and selective	PI3K/Akt/mTOR Signaling	957054-30-7	513.64	C23H27N7O3S2
AZD8055	mTOR	MTOR inhibitor	PI3K/Akt/mTOR Signaling	1009298-09-2	465.54	C25H31N5O4
PP 1	Src	Src family tyrosine kinase inhibitor	Tyrosine Kinase/Adaptors	172889-26-8	281.36	C16H19N5
PP 2 (AG 1879)	Src	Src-family kinases inhibitor	Tyrosine Kinase/Adaptors	172889-27-9	301.78	C15H16ClN5
Lapatinib	EGFR	EGFR/HER2 inhibitor,potent,selective and reversible	JAK/STAT Signaling	231277-92-2	581.06	C29H26ClFN4O4S
Gefitinib (ZD1839)	EGFR	Selective EGFR inhibitor	JAK/STAT Signaling	184475-35-2	446.9	C22H24ClFN4O3
BX795	Akt	PDK1 inhibitor	PI3K/Akt/mTOR Signaling	702675-74-9	591.48	C23H26IN7O2S
CID 2011756	Protein Ser/Thr Phosphatases	PKD inhibitor	Chromatin/Epigenetics	638156-11-3	396.87	C22H21ClN2O3
TAK-632	Raf	Pan-RAF inhibitor,potent and selective	MAPK Signaling	1228591-30-7	554.52	C27H18F4N4O3S
Nilotinib(AMN-107)	Bcr-Abl	Bcr-Abl kinase inhibitor,selective	TGF-β / Smad Signaling	641571-10-0	529.53	C28H22F3N7O
Erlotinib Hydrochloride	EGFR	Selective EGFR inhibitor	JAK/STAT Signaling	183319-69-9	429.91	C22H24ClN3O4
Regorafenib	c-RET	Inhibitor of VEGFR/PDGFR/FGFR/mutant kit/RET/Raf-1	Tyrosine Kinase/Adaptors	755037-03-7	500.83	C21H15ClF4N4O3.H2O
SKLB610	VEGFR	Potent VEGFR inhibitor	Tyrosine Kinase/Adaptors	1125780-41-7	415.11	C21H16F3N3O3
SB 415286	GSK-3	GSK-3 inhibitor,potent and selective	PI3K/Akt/mTOR Signaling	264218-23-7	359.73	C16H10ClN3O5
Sorafenib Tosylate	Raf	Raf kinases and tyrosine kinases inhibitor	MAPK Signaling	475207-59-1	637.03	C21H16ClF3N4O3.C7H8O3S
BEZ235 (NVP-BEZ235)	PI3K	PI3K/mTOR inhibitor,ATP-competitve	PI3K/Akt/mTOR Signaling	915019-65-7	469.55	C30H23N5O
Afatinib (BIBW2992)	EGFR	Irreversible EGFR/HER2 inhibitor	JAK/STAT Signaling	439081-18-2	485.94	C24H25ClFN5O3
ZSTK474	PI3K	Potent PI3K inhibitor	PI3K/Akt/mTOR Signaling	475110-96-4	417.41	C19H21F2N7O2
LY 294002	PI3K	Potent PI3K inhibitor	PI3K/Akt/mTOR Signaling	154447-36-6	307.34	C19H17NO3
TAE684 (NVP-TAE684)	ALK	ALK inhibitor,potent and selective	Tyrosine Kinase/Adaptors	761439-42-3	614.2	C30H40ClN7O3S
PD 173074	FGFR	FGFR inhibitor	Tyrosine Kinase/Adaptors	219580-11-7	523.67	C28H41N7O3
SB 203580	p38	P38 MAP kinase inhibitor	MAPK Signaling	152121-47-6	377.44	C21H16FN3OS
Sunitinib malate	VEGFR	VEGFR/PDGFRβ/ KIT/ FLT3/RET/CSF-1R inhibitor	Tyrosine Kinase/Adaptors	341031-54-7	532.56	C22H27FN4O2.C4H6O5
ZCL278	Cdc42	Selective Cdc42 inhibitor	Cell Cycle/Checkpoint	587841-73-4	584.89	C21H19BrClN5O4S2
Crenolanib (CP-868596)	PDGFR	PDGFR-β inhibitor,potent and selective	Tyrosine Kinase/Adaptors	670220-88-9	443.54	C26H29N5O2
PH-797804	p38	P38 MAP kinase inhibitor, potent and selective	MAPK Signaling	586379-66-0	477.3	C22H19BrF2N2O3
Perifosine	Akt	Akt inhibitor	PI3K/Akt/mTOR Signaling	157716-52-4	461.67	C25H52NO4P
PF-562271	Pyk2	ATP-competitive FAK inhibitor, reversible	Tyrosine Kinase/Adaptors	717907-75-0	507.49	C21H20F3N7O3S
RAF265	VEGFR	Multiple intracellular kinases inhibitor	Tyrosine Kinase/Adaptors	927880-90-8	518.43	C24H16F6N6O
Temsirolimus	mTOR	MTOR inhibitor	PI3K/Akt/mTOR Signaling	162635-04-3	1030.29	C56H87NO16
NU7441 (KU-57788)	DNA-PK	DNA-PK inhibitor	PI3K/Akt/mTOR Signaling	503468-95-9	413.49	C25H19NO3S
PD 0332991 (Palbociclib) HCl	Cyclin-Dependent Kinases	CDK4/6 inhibitor,highly selective	Cell Cycle/Checkpoint	827022-32-2	483.99	C24H30ClN7O2
Dacomitinib (PF299804, PF299)	EGFR	HER inhibitor	JAK/STAT Signaling	1110813-31-4	469.94	C24H25ClFN5O2
PF-00562271	FAK	FAK/Pyk2 inhibitor,potent and ATP-competitive	Tyrosine Kinase/Adaptors	939791-38-5	665.66	C21H20F3N7O3S.C6H6O3S
WP1130	DUB	Deubiquitinase (DUB) inhibitor, Cell permeable	Ubiquitination	856243-80-6	384.27	C19H18BrN3O
Tivantinib (ARQ 197)	c-MET	C-Met inhibitor,non-ATP-competitive	Tyrosine Kinase/Adaptors	905854-02-6	369.42	C23H19N3O2
AZD-5438	Cyclin-Dependent Kinases	Potent CDK1/2/9 inhibitor	Cell Cycle/Checkpoint	602306-29-6	371.46	C18H21N5O2S
LDK378	ALK	Potent ALK inhibitor	Tyrosine Kinase/Adaptors	1032900-25-6	558.14	C28H36ClN5O3S
R428	Axl	Selective Axl inhibitor	Tyrosine Kinase/Adaptors	1037624-75-1	506.64	C30H34N8
Linsitinib	Insulin Receptor	IGF1R/IR inhibitor,potent and novel	Tyrosine Kinase/Adaptors	867160-71-2	421.51	C26H23N5O
Palbociclib (PD0332991) Isethionate	Cyclin-Dependent Kinases	CDK4/6 inhibitor,highly selective	Cell Cycle/Checkpoint	827022-33-3	573.66	C24H29N7O2.C2H6O4S
KU-60019	ATM/ATR	ATM kinase inhibitor,potent and selective	DNA Damage/DNA Repair	925701-49-1	547.68	C30H33N3O5S
GF 109203X	PKC	Protein kinase C,MLCK,PKG and PKA inhibitor	TGF-β / Smad Signaling	133052-90-1	412.49	C25H24N4O2
Go 6983	PKC	pan-PKC inhibitor	TGF-β / Smad Signaling	133053-19-7	442.51	C26H26N4O3
BYL-719	PI3K	Selective PI3Kα inhibitor	PI3K/Akt/mTOR Signaling	1217486-61-7	441.47	C19H22F3N5O2S
Pazopanib Hydrochloride	VEGFR	VEGFR/PDGFR/FGFR/c-Kit/ c-Fms inhibitor	Tyrosine Kinase/Adaptors	635702-64-6	473.98	C21H24ClN7O2S
AZD4547	FGFR	FGFR inhibitor	Tyrosine Kinase/Adaptors	1035270-39-3	463.57	C26H33N5O3
3-Methyladenine	Autophagy	Class III PI3K inhibitor	Ubiquitination	5142-23-4	149.15	C6H7N5
A66	PI3K	P110α inhibitor	PI3K/Akt/mTOR Signaling	1166227-08-2	393.53	C17H23N5O2S2
AG-1478	EGFR	EGFR inhibitor,potent and selective	JAK/STAT Signaling	153436-53-4	315.75	C16H14ClN3O2
ARRY-380	EGFR	Tyrosine kinase HER2 and p95-HER2 inhibitor	JAK/STAT Signaling	937265-83-3	569.63	C29H27N7O4S
AST-1306	EGFR	EGFR/HER2 inhibitor	JAK/STAT Signaling	897383-62-9	448.88	C24H18ClFN4O2
Axitinib (AG 013736)	VEGFR	VEGFR1/ c-Kit inhibitor	Tyrosine Kinase/Adaptors	319460-85-0	386.47	C22H18N4OS
AZ 628	Raf	Raf kinases,potent and ATP-competitive	MAPK Signaling	878739-06-1	451.53	C27H25N5O2
AZD2014	mTOR	Novel mTOR inhibitor	PI3K/Akt/mTOR Signaling	1009298-59-2	462.54	C25H30N6O3
AZD8330	MEK1/2	MEK 1/2 inhibitor	MAPK Signaling	869357-68-6	461.23	C16H17FIN3O4
AZD8931 (Sapitinib)	EGFR	ErbB inhibitor	JAK/STAT Signaling	848942-61-0	473.93	C23H25ClFN5O3
BMS265246	Cyclin-Dependent Kinases	CDK1/2 inhibitor,potent and selective	Cell Cycle/Checkpoint	582315-72-8	345.34	C18H17F2N3O2
CHIR-124	Chk	Chk1 inhibitor,novel and potent	Cell Cycle/Checkpoint	405168-58-3	419.91	C23H22ClN5O
CHIR-98014	GSK-3	GSK-3β inhibitor,selective and ATP-competitive	PI3K/Akt/mTOR Signaling	252935-94-7	486.31	C20H17Cl2N9O2
CHIR-99021 (CT99021) HCl	GSK-3	GSK-3α/β inhibitor	PI3K/Akt/mTOR Signaling	252917-06-9	501.8	C22H18Cl2N8.HCl
Dinaciclib (SCH727965)	Cyclin-Dependent Kinases	Potent CDK inhibitor	Cell Cycle/Checkpoint	779353-01-4	396.49	C21H28N6O2
Dovitinib Dilactic acid	VEGFR		Tyrosine Kinase/Adaptors	852433-84-2	572.59	C21H21FN6O.2C3H6O3
GSK1838705A	ALK	IGF-IR/IR/ALK inhibitor, ATP-competitive	Tyrosine Kinase/Adaptors	1116235-97-2	532.57	C27H29FN8O3
GSK461364	PLK	Plk1 inhibitor	Cell Cycle/Checkpoint	929095-18-1	543.6	C27H28F3N5O2S
MK-2461	PDGFR	C-Met (WT/mutants) inhibitor	Tyrosine Kinase/Adaptors	917879-39-1	495.55	C24H25N5O5S
Nocodazole	Autophagy	Tubulin production inhibitor,anti-neoplastic agent	Ubiquitination	31430-18-9	301.32	C14H11N3O3S
NVP-BGT226	PI3K	PI3K/mTOR inhibitor,selective and novel	PI3K/Akt/mTOR Signaling	1245537-68-1	650.6	C28H25F3N6O2.C4H4O4
NVP-BVU972	c-MET	C-Met inhibitor,potent and selective	Tyrosine Kinase/Adaptors	1185763-69-2	340.38	C20H16N6
PF-04691502	PI3K	PI3K/mTOR (FRAP) inhibitor	PI3K/Akt/mTOR Signaling	1013101-36-4	425.48	C22H27N5O4
PHA-848125	Cyclin-Dependent Kinases	CDK inhibitor,potent and ATP-competitive	Cell Cycle/Checkpoint	802539-81-7	460.57	C25H32N8O
Sotrastaurin (AEB071)	PKC	PKC inhibitor	TGF-β / Smad Signaling	425637-18-9	438.48	C25H22N6O2
TAK-285	HER2	HER2/EGFR(HER1) inhibitor	Tyrosine Kinase/Adaptors	871026-44-7	547.96	C26H25ClF3N5O3
Wortmannin	Autophagy	PI3K inhibitor,selective and irreversible	Ubiquitination	19545-26-7	428.43	C23H24O8
ZM336372	Raf	C-Raf inhibitor, potent and selective	MAPK Signaling	208260-29-1	389.4	C23H23N3O3
R406	Spleen Tyrosine Kinase (Syk)	SYK inhibitor,potent and ATP-competitive	Tyrosine Kinase/Adaptors	841290-81-1	628.63	C22H23FN6O5.C6H6O3S
Fingolimod (FTY720)	S1P receptor inhibitor	S1P receptors agonist	GPCR/G protein	162359-56-0	343.94	C19H34ClNO2
Telatinib (BAY 57-9352)	VEGFR	VEGFR-2/-3,PDGFR-β and c-Kit inhibitor	Tyrosine Kinase/Adaptors	332012-40-5	409.83	C20H16ClN5O3
INK 128 (MLN0128)	mTOR	MTOR(TORC-1/-2) inhibitor,potent and selective	PI3K/Akt/mTOR Signaling	1224844-38-5	309.33	C15H15N7O
GSK2126458	mTOR	PI3K/mTOR inhibitor	PI3K/Akt/mTOR Signaling	1086062-66-9	505.5	C25H17F2N5O3S
TAE226 (NVP-TAE226)	FAK	FAK inhibitor,potent and ATP-competitive	Tyrosine Kinase/Adaptors	761437-28-9	468.94	C23H25ClN6O3
BI6727 (Volasertib)	PLK	Plk inhibitor,highly potent	Cell Cycle/Checkpoint	755038-65-4	618.83	C34H50N8O3
Purvalanol B	Cyclin-Dependent Kinases	CDK1/CDK2/CDK4 inhibitor	Cell Cycle/Checkpoint	212844-54-7	432.9	C20H25ClN6O3
GNF 2	Bcr-Abl	Bcr-Abl inhibitor	TGF-β / Smad Signaling	778270-11-4	374.32	C18H13F3N4O2
GNF 5	Bcr-Abl	Bcr-Abl inhibitor	TGF-β / Smad Signaling	778277-15-9	418.37	C20H17F3N4O3
A-674563	Akt	Akt1/PKA/CDK2 inhibitor,potent and selective	PI3K/Akt/mTOR Signaling	552325-73-2	358.44	C22H22N4O
CCT128930	Akt	AKT inhibitor	PI3K/Akt/mTOR Signaling	885499-61-6	341.84	C18H20ClN5
TIC10	Akt	Potent Akt/ERK inhibitor	PI3K/Akt/mTOR Signaling	41276-02-2	386.49	C24H26N4O
AZD-3463	ALK	ALK/IGF1R inhibitor	Tyrosine Kinase/Adaptors	1356962-20-3	448.95	C24H25ClN6O
CGK733	ATM/ATR	ATM/ATR inhibitor,potent and selective	DNA Damage/DNA Repair	905973-89-9	555.84	C23H18Cl3FN4O3S
ETP-46464	DNA-PK	ATR inhibitor,potent and selective	PI3K/Akt/mTOR Signaling	1345675-02-6	470.52	C30H22N4O2
Chloroquine diphosphate	Autophagy	Antimalarial drug	Ubiquitination	50-63-5	515.86	C18H26ClN3.2H3PO4
RN486	BTK	Btk inhibitor,potent and selective	Angiogenesis	1242156-23-5	606.69	C35H35FN6O3
LY2603618	Chk	Chk1 inhibitor,highly selective	Cell Cycle/Checkpoint	911222-45-2	436.3	C18H22BrN5O3
Flavopiridol hydrochloride	Cyclin-Dependent Kinases	CDK inhibitor, potent and selective	Cell Cycle/Checkpoint	131740-09-5	438.3	C21H21Cl2NO5
LEE011	Cyclin-Dependent Kinases	CDK4/6 inhibitor	Cell Cycle/Checkpoint	1211441-98-3	434.54	C23H30N8O
CID 755673	PKD	PKD inhibitor	Apoptosis	521937-07-5	217.22	C12H11NO3
MLN0905	PLK	Potent PLK1 inhibitor	Cell Cycle/Checkpoint	1228960-69-7	486.56	C24H25F3N6S
Ro3280	PLK	PLK1 inhibitor,potent and highly selective	Cell Cycle/Checkpoint	1062243-51-9	543.61	C27H35F2N7O3
NVP-BHG712	Src	EphB4 inhibitor,potent and selective	Tyrosine Kinase/Adaptors	940310-85-0	503.48	C26H20F3N7O
VX-745	p38	P38α inhibitor,highly potent and selective	MAPK Signaling	209410-46-8	436.27	C19H9Cl2F2N3OS
VX-702	p38	P38α MAPK inhibitor,highly selective and ATP-competitive	MAPK Signaling	479543-46-9	404.33	C19H12F4N4O2
PD 169316	p38	P38 MAPK inhibitor	MAPK Signaling	152121-53-4	360.34	C20H13FN4O2
PF-431396	Pyk2	Pyk2 and FAK inhibitor	Tyrosine Kinase/Adaptors	717906-29-1	506.5	C22H21F3N6O3S
FIIN-2	EGFR	Irreversible inhibitor of FGFR	Tyrosine Kinase/Adaptors	1633044-56-0	634.73	C35H38N8O4
MK-8745	Aurora Kinase	Aurora A inhibitor,potent and selective	Cell Cycle/Checkpoint	885325-71-3	431.91	C20H19ClFN5OS
PD173955	Bcr-Abl	Dual Src/Abl kinase inhibitor, ATP-competitive,	TGF-β / Smad Signaling	260415-63-2	443.35	C21H16Cl2N4OS
WZ3146	EGFR	Mutant EGFR inhibitor, potent and irreversible	Tyrosine Kinase/Adaptors	1214265-56-1	464.95	C24H25ClN6O2
Ro 3306	Cyclin-Dependent Kinases	An ATP-competitive, potent CDK1 inhibitor	Cell Cycle/Checkpoint	872573-93-8	351.45	C18H13N3OS2
G-749	FLT3	FLT3 inhibitor	Tyrosine Kinase/Adaptors	1457983-28-6	521.41	C25H25BrN6O2
HTH-01-015	AMPK	NUAK1 inhibitor,highly specific and selective	PI3K/Akt/mTOR Signaling	1613724-42-7	468.55	C26H28N8O
6H05	Rho		Cell Cycle/Checkpoint	1469338-01-9	590.14	C22H31ClF3N3O4S3
Pacritinib	FLT3	Selective JAK2/FLT3 inhibitor	Tyrosine Kinase/Adaptors	937272-79-2	472.58	C28H32N4O3
Sunitinib	PDGFR	RTK inhibitor	Tyrosine Kinase/Adaptors	557795-19-4	398.47	C22H27FN4O2
GDC-0032	PI3K	PI3Kα inhibitor	PI3K/Akt/mTOR Signaling	1282512-48-4	460.53	C24H28N8O2
GSK 650394	SGK	SGK1 inhibitor	Others	890842-28-1	382.45	C25H22N2O2
AZD-9291	EGFR	Mutated forms EGFR inhibitor	JAK/STAT Signaling	1421373-65-0	499.61	C28H33N7O2
GLPG0634	JAK	JAK1 inhibitor	JAK/STAT Signaling	1206161-97-8	425.5	C21H23N5O3S
FRAX597	PAK1	PAK inhibitor,potent and ATP-competitive	Cell Cycle/Checkpoint	1286739-19-2	558.1	C29H28ClN7OS
BML-277	Chk	Chk2 inhibitor,potent and highly selective	Cell Cycle/Checkpoint	516480-79-8	363.8	C20H14ClN3O2
TDZD-8	GSK-3	GSK-3β inhibitor	PI3K/Akt/mTOR Signaling	327036-89-5	222.26	C10H10N2O2S
HG-10-102-01	LRRK2	LRRK2 inhibitor	Tyrosine Kinase/Adaptors	1351758-81-0	377.83	C17H20ClN5O3
BIX 02565	S6 Kinase	RSK2 inhibitor	PI3K/Akt/mTOR Signaling	1311367-27-7	458.56	C26H30N6O2
1-NM-PP1	Src	Pp60c-src inhibitor	Tyrosine Kinase/Adaptors	221244-14-0	331.41	C20H21N5
SKLB1002	VEGFR	VEGFR2 inhibitor,potent and ATP-competitve	Tyrosine Kinase/Adaptors	1225451-84-2	320.39	C13H12N4O2S2
Miltefosine	Akt	PI3K/Akt inhibitor	PI3K/Akt/mTOR Signaling	58066-85-6	407.57	C21H46NO4P
Dorsomorphin 2HCl	AMPK	AMPK inhibitor	PI3K/Akt/mTOR Signaling	1219168-18-9	472.41	C24H25N5O.2HCl
Phenformin HCl	Others	biguanidine drug with anti-diabetic activity	Others	834-28-6	241.72	C10H16ClN5
WZ4003	AMPK	NUAK1/2 inhibitor, potent and selective	PI3K/Akt/mTOR Signaling	1214265-58-3	496.99	C25H29ClN6O3
VE-822	ATM/ATR	ATR inhibitor	DNA Damage/DNA Repair	1232416-25-9	463.55	C24H25N5O3S
Cabozantinib malate (XL184)	c-MET	MET andVEGF receptor2 inhibitor	Tyrosine Kinase/Adaptors	1140909-48-3	635.59	C32H30FN3O10
GZD824	Bcr-Abl	Bcr-Abl inhibitor,novel orally bioavailable	Tyrosine Kinase/Adaptors	1421783-64-3	724.77	C29H27F3N6O.2CH4O3S
DCC-2036 (Rebastinib)	Bcr-Abl	Bcr-Abl inhibitor	TGF-β / Smad Signaling	1020172-07-9	553.59	C30H28FN7O3
GW5074	Raf	C-Raf inhibitor,potent and selective	MAPK Signaling	220904-83-6	520.95	C15H8Br2INO2
Dabrafenib (GSK2118436)	Raf	Inhibitor of BRAF(V600) mutants	MAPK Signaling	1195765-45-7	519.56	C23H20F3N5O2S2
TG003		Cdc2-like kinase (Clk) inhibitor		300801-52-9	249.33	C13H15NO2S
PF-477736	Chk	Chk1 inhibitor	Cell Cycle/Checkpoint	952021-60-2	419.48	C22H25N7O2
BMS-794833	c-MET	Met/VEGFR-2 inhibitor,potent and ATP-competitive	Tyrosine Kinase/Adaptors	1174046-72-0	468.84	C23H15ClF2N4O3
Golvatinib (E7050)	c-MET	C-Met/VEGFR-2 inhibitor	Tyrosine Kinase/Adaptors	928037-13-2	633.69	C33H37F2N7O4
Tyrphostin 9	VEGFR	Selective EGFR/PDGFR inhibitor	Tyrosine Kinase/Adaptors	10537-47-0	282.38	C18H22N2O
SSR128129E		allosteric inhibitor of FGFR1, orally-active		848318-25-2	346.31	C18H15N2O4.Na
Tandutinib (MLN518)	FLT3	FLT3 inhibitor,potent and selective	Tyrosine Kinase/Adaptors	387867-13-2	562.72	C31H42N6O4
AZD1080	GSK-3	GSK3βinhibitor	Stem Cell	612487-72-6	334.37	C19H18N4O2
AZD2858		GSK-3 inhibitor,potent and selective		486424-20-8	453.52	C21H23N7O3S
Tideglusib	GSK-3	non-ATP-competitive GSK-3β inhibitor	Stem Cell	865854-05-3	334.39	C19H14N2O2S
TWS119	GSK-3	GSK-3β inhibitor	Stem Cell	601514-19-6	318.33	C18H14N4O2
IKK-16 (IKK Inhibitor VII)	IκB/IKK	Selective IκB kinase inhibitor	NF-κB	873225-46-8	483.63	C28H29N5OS
TAK-733	MEK1/2	MEK allosteric site inhibitor	MAPK Signaling	1035555-63-5	504.23	C17H15F2IN4O4
Ridaforolimus (Deforolimus, MK-8669)	mTOR	MTOR inhibitor	PI3K/Akt/mTOR Signaling	572924-54-0	974.23	C53H84NO13P
Torin 2	mTOR	MTOR inhibitor,highly potent and selective	PI3K/Akt/mTOR Signaling	1223001-51-1	432.41	C24H15F3N4O
WAY-600	mTOR	MTOR inhibitor	PI3K/Akt/mTOR Signaling	1062159-35-6	494.59	C28H30N8O
WYE-125132 (WYE-132)	mTOR	ATP-competitive mTOR inhibitor, highly potent	PI3K/Akt/mTOR Signaling	1144068-46-1	519.61	C27H33N7O4
IPA-3	PAK1	Non-ATP competitive Pak1 inhibitor	Cell Cycle/Checkpoint	42521-82-4	350.45	C20H14O2S2
Imatinib (STI571)	c-Kit	Protein-tyrosine kinase inhibitor	Tyrosine Kinase/Adaptors	152459-95-5	493.6	C29H31N7O
PP121	PI3K	Dual inhibitor of tyrosine and phosphoinositide kinases	PI3K/Akt/mTOR Signaling	1092788-83-4	319.37	C17H17N7
CP-673451	VEGFR	PDGFRα/β inhibitor,potent and selective	Tyrosine Kinase/Adaptors	343787-29-1	417.52	C24H27N5O2
GSK2334470	PDK-1	PDK1 inhibitor,highly specific and potent	PI3K/Akt/mTOR Signaling	1227911-45-6	462.59	C25H34N8O
GSK2656157	PERK	PERK inhibitor	Cell Cycle/Checkpoint	1337532-29-2	416.45	C23H21FN6O
CAY10505	PI3K	Potent PI3Kγ inhibitor	PI3K/Akt/mTOR Signaling	1218777-13-9	289.28	C14H8FNO3S
GDC-0980 (RG7422)	mTOR	Class I PI3K inhibitor for PI3Kα/β/δ/γ	PI3K/Akt/mTOR Signaling	1032754-93-0	498.61	C23H30N8O3S
GSK2636771	PI3K	PIK3 inhibitor	PI3K/Akt/mTOR Signaling	1372540-25-4	433.42	C22H22F3N3O3
PIK-294	PI3K	highly selective p110δ inhibitor	PI3K/Akt/mTOR Signaling	900185-02-6	489.53	C28H23N7O2
YM201636	PIKfyve	PIKfyve inhibitor,potent and selective	PI3K/Akt/mTOR Signaling	371942-69-7	467.48	C25H21N7O3
H 89 2HCl	PKA	Potent PKA inhibitor	MAPK Signaling	130964-39-5	519.28	C20H20BrN3O2S.2HCl
Ro 31-8220 Mesylate		Pan-PKC inhibitor		138489-18-6	553.65	C25H23N5O2S.CH4O3S
EHop-016	Rho	Rac1/Rac3 GTPase inhibitor,potent and specific	Cell Cycle/Checkpoint	1380432-32-5	430.55	C25H30N6O
SKI II	S1P receptor inhibitor	Sphingosine kinase(SK) inhibitor	GPCR/G protein	312636-16-1	302.78	C15H11ClN2OS
BI-D1870	S6 Kinase	P90 RSK inhibitor,ATP-competitive and cell-permeable	PI3K/Akt/mTOR Signaling	501437-28-1	391.42	C19H23F2N5O2
PF-4708671	S6 Kinase	P70 S6K1 isoform inhibitor,cell-permeable	PI3K/Akt/mTOR Signaling	1255517-76-0	390.41	C19H21F3N6
K02288	TGF-βR1(ALK5)	ALK inhibitor	TGF-β / Smad Signaling	1431985-92-0	352.38	C20H20N2O4
GW441756	Trk	TrkA inhibitor,potent and selective	Tyrosine Kinase/Adaptors	504433-23-2	275.3	C17H13N3O
SAR131675	VEGFR	VEGFR3 inhibitor,selective and ATP-competitve	Tyrosine Kinase/Adaptors	1433953-83-3	358.39	C18H22N4O4
Apatinib	VEGFR	VEGFR2 inhibitor, orally bioavailable, selective	Tyrosine Kinase/Adaptors	811803-05-1	493.58	C25H27N5O4S
Semaxanib (SU5416)	VEGFR	VEGFR(Flk-1/KDR) inhibitor	Tyrosine Kinase/Adaptors	194413-58-6	238.28	C15H14N2O
Bay 11-7085	IκB/IKK	NK-κB activation inhibitor	NF-κB	196309-76-9	249.33	C13H15NO2S
Triapine	DNA Synthesis	Ribonucleotide reductase inhibitor	DNA Damage/DNA Repair	236392-56-6	195.24	C7H9N5S
CNX-2006		mutant-EGFR inhibitor, selective and irreversible		1375465-09-0	545.53	C26H27F4N7O2
TCS JNK 5a	JNK	JNK2 and JNK3 inhibitor	MAPK Signaling	312917-14-9	332.42	C20H16N2OS
GS-9973	Spleen Tyrosine Kinase (Syk)	Syk inhibitor, orally bioavailable and selective	Tyrosine Kinase/Adaptors	1229208-44-9	411.46	C23H21N7O
CGP 57380	Others	MNK1 inhibitor, specific and selective	Others	522629-08-9	244.23	C11H9FN6
PFK-015		PFKFB3 inhibitor, potent and selective		4382-63-2	260.29	C17H12N2O
GNE-7915	LRRK2	Potent and selective LRRK2 inhibitor	Tyrosine Kinase/Adaptors	1351761-44-8	443.4	C19H21F4N5O3
Indirubin	GSK-3	inhibitor of the production of interferon-γ	PI3K/Akt/mTOR Signaling	479-41-4	262.26	C16H10N2O2
DMH-1	ALK	Selective BMP ALK2 receptor	Tyrosine Kinase/Adaptors	1206711-16-1	380.44	C24H20N4O
LDN-212854	TGF-βR1(ALK5)	BMP receptor inhibitor,potent and selective	TGF-β / Smad Signaling	1432597-26-6	406.48	C25H22N6
ML347	TGF-βR1(ALK5)	BMP receptor inhibitor,potent and selective	TGF-β / Smad Signaling	1062368-49-3	352.39	C22H16N4O
ISRIB (trans-isomer)	PERK	PERK inhibitor,potent and selective	Cell Cycle/Checkpoint	1597403-47-8	451.34	C22H24Cl2N2O4
NMS-1286937	PLK	PLK1 inhibitor, orally bioavailable	Cell Cycle/Checkpoint	1034616-18-6	532.52	C24H27F3N8O3
HS-173	PI3K	novel PI3K inhibitor	PI3K/Akt/mTOR Signaling	1276110-06-5	422.46	C21H18N4O4S
Losmapimod	p38	p38 MAPK inhibitor, orally active	MAPK Signaling	585543-15-3	383.46	C22H26FN3O2
CZC-25146	LRRK2	LRRK2 inhibitor	Tyrosine Kinase/Adaptors	1191911-26-8	488.54	C22H25FN6O4S
LDC000067	Cyclin-Dependent Kinases	CDK9 inhibitor, novel and highly specific	Cell Cycle/Checkpoint	1073485-20-7	370.43	C18H18N4O3S
GNE-9605	LRRK2	LRRK2 inhibitor, brain-penetrant, potent and selective	Tyrosine Kinase/Adaptors	1536200-31-3	449.83	C17H20ClF4N7O
IM-12	GSK-3	GSK-3β inhibitor, potent	Stem Cell	1129669-05-1	377.41	C22H20FN3O2
URMC-099	Others	MLK3 inhibitor, orally bioavailable and brain penetrant	Others	1229582-33-5	421.54	C27H27N5
PF-06463922	ALK		Tyrosine Kinase/Adaptors	1454846-35-5	406.41	C21H19FN6O2
Bikinin	GSK-3	GSK3 inhibitor and Brassinosteroid activator	PI3K/Akt/mTOR Signaling	188011-69-0	273.08	C9H9BrN2O3
BLZ945	CSF-1R	CSF-1R kinase inhibitor	Tyrosine Kinase/Adaptors	953769-46-5	398.48	C20H22N4O3S
PF-06447475	LRRK2		Tyrosine Kinase/Adaptors	1527473-33-1	305.33	C17H15N5O
KN-93 Phosphate	CaM kinase II	CaM kinase II inhibitor, water soluble and cell permeable	Others	1188890-41-6	599.03	C26H32ClN2O8PS
Purvalanol A	Cyclin-Dependent Kinases		Cell Cycle/Checkpoint	212844-53-6	388.89	C19H25ClN6O
7,8-Dihydroxyflavone	Trk		Tyrosine Kinase/Adaptors	38183-03-8	254.24	C15H10O4
EHT 1864	Amyloid β	Rac family small GTPases inhibitor	Neuroscience	754240-09-0	581.48	C25H29Cl2F3N2O4S
GSK2578215A	LRRK2		Tyrosine Kinase/Adaptors	1285515-21-0	399.42	C24H18FN3O2
ANA 12	Trk	TrkB receptor antagonist	Tyrosine Kinase/Adaptors	219766-25-3	407.49	C22H21N3O3S
PLX647	c-FMS	dual inhibitor of FMS and KIT kinases	Tyrosine Kinase/Adaptors	873786-09-5	382.38	C21H17F3N4
SU6656	Src	Src tyrosine kinases inhibitor	Tyrosine Kinase/Adaptors	330161-87-0	371.45	C19H21N3O3S
MHY1485	mTOR	mTOR activator, autophage inhibitor	PI3K/Akt/mTOR Signaling	326914-06-1	387.39	C17H21N7O4
Pexidartinib (PLX3397)	CSF-1R	CSF-1R inhibitor	Tyrosine Kinase/Adaptors	1029044-16-3	417.81	C20H15ClF3N5
Entrectinib	ALK	Orally active inhibitor of ALK kinase	Tyrosine Kinase/Adaptors	1108743-60-7	560.64	C31H34F2N6O2
TAK960	PLK	Oral and selective PLK1 inhibitor	Cell Cycle/Checkpoint	1137868-52-0	561.6	C27H34F3N7O3
AZD3759	EGFR	EGFR inhibitor，oral active	JAK/STAT Signaling	1626387-80-1	459.9	C22H23ClFN5O3
FAK Inhibitor 14	Focal Adhesion Kinase		Others	4506-66-5	284.01	C6H10N4.4HCl
WH-4-023	Src	Lck/Src inhibitor,potent and selective	Tyrosine Kinase/Adaptors	837422-57-8	568.67	C32H36N6O4
Cerdulatinib (PRT062070)	JAK	Syk/JAK inhibitor	Chromatin/Epigenetics	1198300-79-6	445.54	C20H27N7O3S
4-iodo-SAHA	HDAC	class I and class II histone deacetylase (HDAC) inhibitor	Chromatin/Epigenetics	1219807-87-0	390.2	C14H19IN2O3
1,2-Distearoyl-sn-glycerol	PKC	a form of DAG，PKC activator	TGF-β / Smad Signaling	10567-21-2	625	C39H76O5
1,2-Dilauroyl-sn-glycerol	PKC	a saturated DAG，PKC activator	TGF-β / Smad Signaling	60562-15-4	456.7	C27H52O5
1,2-Dimyristoyl-sn-glycerol	PKC	a saturated DAG，PKC activator	TGF-β / Smad Signaling	60562-16-5	512.8	C31H60O5
Brilliant Blue G	P2X purinergic receptor	selective inhibitor of the P2X purinoceptor channel P2X7	Membrane Transporter/Ion Channel	6104-58-1	854	C47H48N3O7S2 • Na
3-Guanidinopropionic Acid	AMPK	AMPK stimulator	PI3K/Akt/mTOR Signaling	353-09-3	131.1	C4H9N3O2
Asiatic acid		Used in wound healing;anti-inflammatory	Nature Products	464-92-6	488.7	C30H48O5
Schizandrin B			Nature Products	61281-37-6	400.46	C23H28O6
Quercetin	PI3K	Antitumor agent	PI3K/Akt/mTOR Signaling	117-39-5	302.24	C15H10O7
Piceatannol	IκB/IKK	p56lck/Syk inhibitor	NF-κB	10083-24-6	244.24	C14H12O4
AMG-208	c-MET	C-Met inhibitor,potent and highly selective	Tyrosine Kinase	1002304-34-8	383.4	C22H17N5O2
IC-87114	PI3K	PI3Kδ inhibitor	PI3K/Akt/mTOR Signaling	371242-69-2	397.43	C22H19N7O
PIK-75	PI3K	Inhibitor of PI3K isoform p11α	PI3K/Akt/mTOR Signaling	372196-77-5	488.74	C16H14BrN5O4S.HCl
Dovitinib (TKI-258, CHIR-258)	FGFR	Multitargeted RTK inhibitor	Tyrosine Kinase	405169-16-6	392.43	C21H21FN6O
Ellagic acid	Topoisomerase	Casein kinase 2 (CK2) inhibitor	DNA Damage/DNA Repair	476-66-4	302.19	C14H6O8
TGX-221	PI3K	PI3Kβ inhibitor,potent,selective and ATP competitive	PI3K/Akt/mTOR Signaling	663619-89-4	364.44	C21H24N4O2
Linifanib (ABT-869)	VEGFR	VEGFR/PDGFR inhibitor	Tyrosine Kinase	796967-16-3	375.41	C21H18FN5O
BGJ398	FGFR	FGFR inhibitor ,potent and selective	Tyrosine Kinase	872511-34-7	560.48	C26H31Cl2N7O3
BMS-345541	IκB/IKK	IKK inhibitor,highly selective	Immunology/Inflammation	547757-23-3	291.78	C14H18ClN5
DCC-2618	PDGFR	C-Kit/PDGFR inhibtor	Tyrosine Kinase	1225278-16-9	489.47	C26H21F2N5O3
GDC-0941 dimethanesulfonate	PI3K	PI3K inhibitor	PI3K/Akt/mTOR Signaling	957054-33-0	705.85	C25H35N7O9S4
Hydroxyfasudil hydrochloride	ROCK	Rho-kinase inhibitor and vasodilator	TGF-β / Smad Signaling	155558-32-0	343.83	C14H18ClN3O3S
LDN193189 Hydrochloride	SMAD	ALK inhibitor,potent and selective	TGF-β / Smad Signaling	1062368-62-0	552.33	C25H26Cl4N6
LY2090314	GSK-3	Potent GSK-3 inhibitor	PI3K/Akt/mTOR Signaling	603288-22-8	512.53	C28H25FN6O3
Nilotinib monohydrochloride monohydrate	Bcr-Abl	Bcr-Abl inhibitor	TGF-β / Smad Signaling	923288-90-8	583.99	C28H25ClF3N7O2
NVP-LCQ195	Cyclin-Dependent Kinases	CDK1/CDK2/CDK5 inhibitor	Cell Cycle/Checkpoint	902156-99-4	460.33	C17H19Cl2N5O4S
SB1317	JAK	CDK,JAK and FLT inhibitor	Chromatin/Epigenetics	937270-47-8	372.46	C23H24N4O
SCH772984	MEK1/2	ERK1 and ERK2 inhibitor	MAPK Signaling	942183-80-4	587.67	C33H33N9O2
TBB	CK2	Casein kinase-2 (CK2) inhibitor	PI3K/Akt/mTOR Signaling	17374-26-4	434.71	C6HBr4N3
MLN8054	Aurora Kinase	Aurora A inhibitor	Chromatin/Epigenetics	869363-13-3	476.86	C25H15ClF2N4O2
PHA-680632	Aurora Kinase	Aurora kinase inhibitor,novel and potent	Chromatin/Epigenetics	398493-79-3	501.62	C28H35N7O2
ENMD-2076 L-(+)-Tartaric acid	Aurora Kinase	Aurora kinases inhibitor	Chromatin/Epigenetics	1291074-87-7	525.56	C25H31N7O6
CCT129202	Aurora Kinase	Aurora kinase inhibitor,ATP-competitive and potent	Chromatin/Epigenetics	942947-93-5	497.02	C23H25ClN8OS
CCT137690	Aurora Kinase	Aurora A/B/C inhibitor	Chromatin/Epigenetics	1095382-05-0	551.48	C26H31BrN8O
AZD1480	JAK	JAK2 inhibitor,ATP-competitive and novel	Chromatin/Epigenetics	935666-88-9	348.77	C14H14ClFN8
NVP-BSK805 2HCl	JAK	JAK2 inhibitor	JAK/STAT Signaling	1092499-93-8	563.47	C27H28F2N6O.2HCl
WHI-P154	JAK	JAK3 inhibitor	JAK/STAT Signaling	211555-04-3	376.2	C16H14BrN3O3
Bay 11-7821(BAY 11-7082)	IκB/IKK	IKK/NF-κB/TNFα inhibitor	Immunology/Inflammation	19542-67-7	207.25	C10H9NO2S
XL147	PI3K	PI3K inhibitor,selective and reversible	PI3K/Akt/mTOR Signaling	956958-53-5	448.52	C21H16N6O2S2
AS-605240	PI3K	Potent and selective PI 3-Kγ inhibitor	PI3K/Akt/mTOR Signaling	648450-29-7	257.27	C12H7N3O2S
PD153035 hydrochloride	EGFR	Potent EGFR inhibitor	JAK/STAT Signaling	153436-54-5	396.67	C16H14BrN3O2.HCl
SB 216763	GSK-3	GSK-3 inhibitor,ATP-competitive,potent and selective	PI3K/Akt/mTOR Signaling	280744-09-4	371.22	C19H12Cl2N2O2
PP242	mTOR	MTOR inhibitor, selective and ATP-competitive	PI3K/Akt/mTOR Signaling	1092351-67-1	308.35	C16H16N6O
Neratinib (HKI-272)	EGFR	HER2/EGFR inhibitor,potent and irreversible	JAK/STAT Signaling	698387-09-6	557.04	C30H29ClN6O3
LDN-193189	SMAD	ALK inhibitor,potent and selective	TGF-β / Smad Signaling	1062368-24-4	406.48	C25H22N6
INCB28060	c-MET	C-Met inhibitor,ATP-competitive and novel	Tyrosine Kinase	1029712-80-8	412.42	C23H17FN6O
PKI-402	PI3K	PI3K inhibitor,selective, reversible and ATP-competitive	PI3K/Akt/mTOR Signaling	1173204-81-3	570.65	C29H34N10O3
Triciribine	Akt	Akt inhibitor,highly selective	PI3K/Akt/mTOR Signaling	35943-35-2	320.3	C13H16N6O4
Vandetanib (ZD6474)	VEGFR	VEGFR2/EGFR antagonist	Tyrosine Kinase	443913-73-3	475.35	C22H24BrFN4O2
NU 7026	DNA-PK	DNPK inhibitor,ATP-competitive and potent	PI3K/Akt/mTOR Signaling	154447-35-5	281.31	C17H15NO3
ETC-1002	ATP citrate lyase	ACL inhibitor and AMPK activator	Others		344.49	C19H36O5
VRT752271	ERK	ERK1/ERK2 inhibitor	MAPK Signaling	869886-67-9	433.33	C21H22Cl2N4O2
B-Raf inhibitor 1	Raf	Potent and selective B-Raf inhibitor	MAPK Signaling	1093100-40-3	478.94	C26H19ClN8
Refametinib	MEK1/2	MEK 1/ MEK 2 inhibitor	MAPK Signaling	923032-37-5	572.34	C19H20F3IN2O5S
Icotinib	EGFR	EGFR tyrosine kinase inhibitor	JAK/STAT Signaling	610798-31-7	391.42	C22H21N3O4
PF-573228	FAK	ATP-competitive FAK inhibitor	Tyrosine Kinase	869288-64-2	491.49	C22H20F3N5O3S
Mubritinib (TAK 165)	HER2	Potent inhibitor of HER2/ErbB2	Tyrosine Kinase	366017-09-6	468.47	C25H23F3N4O2
SC-514	IκB/IKK	ATP-competitive IKK-2 inhibitor, orally active	Immunology/Inflammation	354812-17-2	224.3	C9H8N2OS2
IMD 0354	IκB/IKK	IKKβ inhibitor	Immunology/Inflammation	978-62-1	383.67	C15H8ClF6NO2
GSK1059615	PI3K	PI3K and mTOR inhibitor,potent and reversible	PI3K/Akt/mTOR Signaling	958852-01-2	333.36	C18H11N3O2S
BAY 80-6946 (Copanlisib)	PI3K	PI3K inhibitor	PI3K/Akt/mTOR Signaling	1032568-63-0	480.52	C23H28N8O4
PF-05212384 (PKI-587)	GPR19A	PI3Kα, PI3Kγ and mTOR inhibitor	GPCR/G protein	1197160-78-3	615.73	C32H41N9O4
KX2-391	Src	Src inhibitor,highly selective	Tyrosine Kinase	897016-82-9	431.53	C26H29N3O3
Fostamatinib (R788)	Spleen Tyrosine Kinase (Syk)	Spleen tyrosine kinase (Syk) inhibitor	Tyrosine Kinase	901119-35-5	580.46	C23H26FN6O9P
BMS-345541(free base)	HDAC	IKK-1/IKK-2 inhibitor,potent and selective	Chromatin/Epigenetics	445430-58-0	255.32	C14H17N5
LDN-214117	ALK	potent and selective ALK2 inhibitor	Tyrosine Kinase	1627503-67-6	419.52	C25H29N3O3
Poziotinib	HER2	irreversible pan-HER inhibitor	Tyrosine Kinase	1092364-38-9	491.34	C23H21Cl2FN4O3
DASA-58	PKM2	activator of pyruvate kinase M2 (PKM2)	Metabolism	1203494-49-8	453.53	C19H23N3O6S2
GLPG0634	JAK	JAK1 inhibitor, potent and selective	JAK/STAT Signaling	1206101-20-3	410.43	C23H18N6O2
Honokiol	IκB/IKK	Antioxidant/antitumor/antiangiogenic agent	Immunology/Inflammation	35354-74-6	266.33	C18H18O2
Chrysophanol			Chrysophanol	481-74-3	254.23	C15H10O4

## Sheet: B
Target	Quantity
PI3K	35
EGFR	29
VEGFR	28
Aurora Kinase	25
JAK	22
Cyclin-Dependent Kinases	21
MEK1/2	19
c-MET	16
mTOR	16
Akt	14
GSK-3	13
Bcr-Abl	12
Raf	11
p38	11
PLK	10
IκB/IKK	10
ALK	9
Src	8
IGF1R	7
FLT3	7
PDGFR	7
LRRK2	7
c-RET	7
ATM/ATR	6
PKC	5
FGFR	5
Spleen Tyrosine Kinase (Syk)	5
ROCK	5
Chk	5
BTK	4
HER2	4
FAK	4
ERK	4
Others	4
AMPK	4
Autophagy	4
Rho	3
PDK-1	3
c-Kit	3
CK2	3
PERK	3
JNK	3
S1P receptor inhibitor	3
Pim	3
HDAC	3
DNA-PK	3
S6 Kinase	3
TGF-βR1(ALK5)	3
Trk	3
PKC	3
Topoisomerase	2
CK1	2
PKD	2
Pyk2	2
PAK1	2
CSF-1R	2
SMAD	2
c-Myc	1
Alzheimer	1
PAK4	1
Cdc7	1
Tie-2	1
P2X purinergic receptor	1
Protein Ser/Thr Phosphatases	1
Cdc42	1
DUB	1
Axl	1
Insulin Receptor	1
SGK	1
PIKfyve	1
PKA	1
DNA Synthesis	1
CaM kinase II	1
Amyloid β	1
c-FMS	1
Focal Adhesion Kinase	1
HDAC	1
P2X purinergic receptor	1
AMPK	1
ATP citrate lyase	1
GPR19A	1
PKM2	1
